# Supplementary material for: Lake water based isoscape in central-south Chile reflects meteoric water
Source: Sci Rep. 2021 Apr 22;11:8725. doi: 10.1038/s41598-021-87566-4 (PMC8062518; doi:10.1038/s41598-021-87566-4)
Supplement: Supplementary file 1 — Supplementary Table 1. [file 41598_2021_87566_MOESM1_ESM.xlsx]

## Sheet: Corrected S T1 (07.10.21)
Lakes with 2+ sampling years
	Number of Samples (n)	Avg. δ2H (‰) VSMOW	Avg. δ18O (‰) VSMOW	Latitude (°S)	Longitude (°W)	Mult-year 1σ δ2H (‰)	Mult-year 1σ δ18O (‰)
Captren	2	-61.9	-9.9	38.6399	71.7022	0.2	0.1
Conguillo	2	-70.5	-9.3	38.6328	71.6403	1.2	0.2
El Toro	3	-62.5	-8.7	38.7081	71.3499	8.9	2.4
Galletue	2	-76.4	-10.5	38.6797	71.2872	1.3	0.1
Malleco	2	-62.4	-9.6	38.2162	71.8215	0.6	0.3
Negra	2	-60.7	-9.2	38.5875	71.8107	8.1	2.4
Quepe	3	-59.7	-8.4	38.6491	71.8686	2.2	1.2
San Pedro	2	-62.9	-6.6	38.4415	71.3335	5.6	1.6
Berger	2	-60.7	-9.7	44.0094	72.5314	2.7	0.8
Cajunco	2	-32	-5.2	42.1947	73.7613	1	0
Millan de Canaan	2	-31.2	-4.5	42.5835	73.8228	2.7	0.9
NN Tantauco	2	-35.7	-5.3	42.9755	73.7738	3.7	0.1
Rinihue	2	-36	-6	42.8464	73.8729	2.4	1.8
Cirpreces	2	-32.3	-5.3	43.0998	73.5011	1.8	1.5
Verde Tolhuaca	2	-64	-9.4	38.214	71.734	0.4	0.4
